# Supplementary material for: Streamlining Endoscopy Cleaning: The Impact of a New Detergent on Time and Water Use
Source: J Mark Access Health Policy. 2025 May 16;13(2):23. doi: 10.3390/jmahp13020023 (PMC12101361; doi:10.3390/jmahp13020023)
Supplement: Supplementary file 1 [file jmahp-13-00023-s001.zip]

Archive with 1 entries (1 files):
- jmahp-3475535-supplementary.pdf
